# Supplementary material for: Dictyota defense: Developing effective chemical protection against intense fish predation for outplanted massive corals
Source: PeerJ. 2023 Mar 8;11:e14995. doi: 10.7717/peerj.14995 (PMC10007969; doi:10.7717/peerj.14995)
Supplement: Supplemental Information 3 — The primary data, labeled prevalence, notes the presence or absence of fish bites on the corals by species, treatment type, and survey time point. Presence of predation is indicated by a 1 and absence by a 0. Survey time point indicates the amount of time following outplanting when predation was noted. [file peerj-11-14995-s003.csv]

Species	Treatment	Prevalence	Time
OANN	Fed	0	1 day
OANN	Unfed	0	1 day
PSTR	Fed	0	1 day
PSTR	Unfed	0	1 day
PCLI	Fed	0	1 day
PCLI	Unfed	0	1 day
PPOR	Fed	0	1 day
PPOR	Unfed	1	1 day
SINT	Fed	0	1 day
SINT	Unfed	0	1 day
MCAV	Fed	0	1 day
MCAV	Unfed	0	1 day
OANN	Fed	0	1 day
OANN	Unfed	0	1 day
PSTR	Fed	0	1 day
PSTR	Unfed	0	1 day
PCLI	Fed	0	1 day
PCLI	Unfed	0	1 day
PPOR	Fed	0	1 day
PPOR	Unfed	0	1 day
SINT	Fed	0	1 day
SINT	Unfed	0	1 day
MCAV	Fed	0	1 day
MCAV	Unfed	0	1 day
OANN	Fed	0	1 day
OANN	Unfed	1	1 day
PSTR	Unfed	0	1 day
PCLI	Fed	0	1 day
PCLI	Unfed	1	1 day
PPOR	Fed	0	1 day
PPOR	Unfed	0	1 day
SINT	Fed	0	1 day
SINT	Unfed	0	1 day
MCAV	Fed	0	1 day
MCAV	Unfed	1	1 day
OANN	Fed	0	1 day
OANN	Unfed	1	1 day
PSTR	Fed	0	1 day
PSTR	Unfed	0	1 day
PCLI	Fed	0	1 day
PCLI	Unfed	1	1 day
PPOR	Fed	0	1 day
PPOR	Unfed	0	1 day
SINT	Fed	0	1 day
SINT	Unfed	0	1 day
MCAV	Fed	0	1 day
MCAV	Unfed	0	1 day
OANN	Fed	0	1 day
OANN	Unfed	0	1 day
PSTR	Unfed	1	1 day
PCLI	Fed	0	1 day
PCLI	Unfed	0	1 day
PPOR	Fed	0	1 day
PPOR	Unfed	1	1 day
SINT	Fed	0	1 day
SINT	Unfed	0	1 day
MCAV	Fed	0	1 day
MCAV	Unfed	0	1 day
OANN	Fed	0	1 day
OANN	Unfed	0	1 day
PSTR	Fed	0	1 day
PCLI	Fed	0	1 day
PCLI	Unfed	0	1 day
PPOR	Fed	0	1 day
PPOR	Unfed	1	1 day
SINT	Fed	0	1 day
SINT	Unfed	0	1 day
MCAV	Fed	0	1 day
MCAV	Unfed	0	1 day
OANN	Fed	0	1 day
OANN	Unfed	0	1 day
PSTR	Fed	0	1 day
PCLI	Fed	0	1 day
PCLI	Unfed	0	1 day
PPOR	Fed	0	1 day
PPOR	Unfed	0	1 day
SINT	Fed	0	1 day
SINT	Unfed	0	1 day
MCAV	Fed	0	1 day
MCAV	Unfed	0	1 day
OANN	Unfed	0	1 day
SINT	Fed	0	1 day
SINT	Unfed	0	1 day
OANN	Unfed	0	1 day
SINT	Fed	0	1 day
SINT	Unfed	0	1 day
OANN	Unfed	1	1 day
SINT	Unfed	0	1 day
OANN	Fed	1	1 week
OANN	Unfed	1	1 week
PSTR	Fed	1	1 week
PSTR	Unfed	1	1 week
PCLI	Fed	1	1 week
PCLI	Unfed	1	1 week
PPOR	Fed	1	1 week
PPOR	Unfed	1	1 week
SINT	Fed	0	1 week
SINT	Unfed	0	1 week
MCAV	Fed	0	1 week
MCAV	Unfed	0	1 week
OANN	Fed	0	1 week
OANN	Unfed	1	1 week
PSTR	Fed	1	1 week
PSTR	Unfed	1	1 week
PCLI	Fed	1	1 week
PCLI	Unfed	1	1 week
PPOR	Fed	1	1 week
PPOR	Unfed	1	1 week
SINT	Fed	1	1 week
SINT	Unfed	1	1 week
MCAV	Fed	1	1 week
MCAV	Unfed	0	1 week
OANN	Fed	1	1 week
OANN	Unfed	1	1 week
PSTR	Unfed	1	1 week
PCLI	Fed	1	1 week
PCLI	Unfed	1	1 week
PPOR	Fed	1	1 week
PPOR	Unfed	1	1 week
SINT	Fed	1	1 week
SINT	Unfed	1	1 week
MCAV	Fed	0	1 week
MCAV	Unfed	1	1 week
OANN	Fed	1	1 week
OANN	Unfed	1	1 week
PSTR	Fed	1	1 week
PSTR	Unfed	1	1 week
PCLI	Fed	1	1 week
PCLI	Unfed	1	1 week
PPOR	Fed	1	1 week
PPOR	Unfed	1	1 week
SINT	Fed	1	1 week
SINT	Unfed	1	1 week
MCAV	Fed	0	1 week
MCAV	Unfed	0	1 week
OANN	Fed	1	1 week
OANN	Unfed	1	1 week
PSTR	Unfed	1	1 week
PCLI	Fed	1	1 week
PCLI	Unfed	1	1 week
PPOR	Fed	1	1 week
PPOR	Unfed	1	1 week
SINT	Fed	1	1 week
SINT	Unfed	1	1 week
MCAV	Fed	1	1 week
MCAV	Unfed	0	1 week
OANN	Fed	1	1 week
OANN	Unfed	1	1 week
PSTR	Fed	1	1 week
PCLI	Fed	1	1 week
PCLI	Unfed	1	1 week
PPOR	Fed	1	1 week
PPOR	Unfed	1	1 week
SINT	Fed	1	1 week
SINT	Unfed	1	1 week
MCAV	Fed	0	1 week
MCAV	Unfed	0	1 week
OANN	Fed	1	1 week
OANN	Unfed	1	1 week
PSTR	Fed	1	1 week
PCLI	Fed	1	1 week
PCLI	Unfed	1	1 week
PPOR	Fed	1	1 week
PPOR	Unfed	1	1 week
SINT	Fed	1	1 week
SINT	Unfed	1	1 week
MCAV	Fed	0	1 week
MCAV	Unfed	0	1 week
OANN	Unfed	1	1 week
SINT	Fed	1	1 week
SINT	Unfed	1	1 week
OANN	Unfed	1	1 week
SINT	Fed	0	1 week
SINT	Unfed	1	1 week
OANN	Unfed	1	1 week
SINT	Unfed	1	1 week
OANN	Fed	0	1 month
OANN	Unfed	0	1 month
PCLI	Unfed	1	1 month
SINT	Fed	1	1 month
SINT	Unfed	0	1 month
MCAV	Fed	0	1 month
MCAV	Unfed	0	1 month
OANN	Fed	1	1 month
SINT	Fed	0	1 month
MCAV	Fed	0	1 month
MCAV	Unfed	0	1 month
OANN	Fed	0	1 month
OANN	Unfed	0	1 month
SINT	Fed	1	1 month
MCAV	Fed	0	1 month
OANN	Unfed	1	1 month
SINT	Fed	1	1 month
MCAV	Fed	0	1 month
MCAV	Unfed	0	1 month
OANN	Fed	1	1 month
MCAV	Unfed	0	1 month
SINT	Unfed	1	1 month
MCAV	Fed	0	1 month
MCAV	Unfed	0	1 month
OANN	Fed	0	1 month
SINT	Unfed	1	1 month
MCAV	Fed	0	1 month
MCAV	Unfed	0	1 month
SINT	Unfed	1	1 month
SINT	Fed	1	1 month
SINT	Unfed	1	1 month
