# Supplementary material for: Dictyota defense: Developing effective chemical protection against intense fish predation for outplanted massive corals
Source: PeerJ. 2023 Mar 8;11:e14995. doi: 10.7717/peerj.14995 (PMC10007969; doi:10.7717/peerj.14995)
Supplement: Supplemental Information 4 — The primary data, labeled prevalence, notes the presence or absence of fish bites on the corals by treatment type, and survey time point. Presence of predation is indicated by a 1 and absence by a 0. Survey time point indicates the amount of time following outplanting when predation was noted. Each file in this zip file represents the data for one of the species used in the chronic feeding study, with 3 species used in total. [file peerj-11-14995-s004.zip › pstr.csv]

Treatment	Prevalence	Time
Fed/ RC	0	1 day
Fed/ RC + D	0	1 day
Fed/ Dict	0	1 day
Unfed	0	1 day
Fed/ RC	0	1 day
Fed/ RC + D	0	1 day
Fed/ Dict	0	1 day
Unfed	0	1 day
Fed/ RC	1	1 day
Fed/ RC + D	0	1 day
Fed/ Dict	0	1 day
Unfed	0	1 day
Fed/ RC	0	1 day
Fed/ RC + D	0	1 day
Fed/ Dict	0	1 day
Unfed	0	1 day
Fed/ RC	1	1 day
Fed/ RC + D	1	1 day
Fed/ Dict	0	1 day
Unfed	1	1 day
Fed/ RC	1	1 day
Fed/ RC + D	0	1 day
Fed/ Dict	0	1 day
Unfed	0	1 day
Fed/ RC	0	1 day
Fed/ RC + D	0	1 day
Fed/ Dict	0	1 day
Unfed	0	1 day
Fed/ RC	0	1 day
Fed/ RC + D	0	1 day
Fed/ Dict	0	1 day
Unfed	0	1 day
Fed/ RC	0	1 day
Fed/ RC + D	0	1 day
Fed/ Dict	0	1 day
Unfed	0	1 day
Fed/ RC	0	1 day
Fed/ RC + D	0	1 day
Fed/ Dict	0	1 day
Unfed	0	1 day
Fed/ RC	0	1 day
Fed/ RC + D	0	1 day
Fed/ Dict	0	1 day
Unfed	0	1 day
Fed/ RC	0	1 day
Fed/ RC + D	0	1 day
Fed/ Dict	0	1 day
Unfed	0	1 day
Fed/ RC	0	1 day
Fed/ RC + D	0	1 day
Fed/ Dict	0	1 day
Unfed	0	1 day
Fed/ RC	0	1 day
Fed/ RC + D	0	1 day
Fed/ Dict	0	1 day
Unfed	0	1 day
Fed/ RC	0	1 day
Fed/ RC + D	0	1 day
Fed/ Dict	0	1 day
Unfed	0	1 day
Fed/ RC	0	1 day
Fed/ RC + D	0	1 day
Fed/ Dict	0	1 day
Unfed	0	1 day
Fed/ RC	0	1 day
Fed/ RC + D	0	1 day
Fed/ Dict	0	1 day
Unfed	0	1 day
Fed/ RC	0	1 day
Fed/ RC + D	0	1 day
Fed/ Dict	0	1 day
Unfed	0	1 day
Fed/ RC	0	1 day
Fed/ RC + D	0	1 day
Fed/ RC	1	1 day
Fed/ RC + D	1	1 day
Fed/ Dict	0	1 day
Fed/ RC	0	1 day
Fed/ RC + D	0	1 day
Fed/ Dict	0	1 day
Fed/ RC	0	1 day
Fed/ RC + D	0	1 day
Fed/ Dict	0	1 day
Fed/ RC	0	1 day
Fed/ RC + D	0	1 day
Fed/ Dict	0	1 day
Fed/ RC	0	1 day
Fed/ RC + D	0	1 day
Fed/ Dict	0	1 day
Fed/ RC	0	1 day
Fed/ RC + D	0	1 day
Fed/ Dict	0	1 day
